# Supplementary material for: Reduction of Salmonella Shedding by Sows during Gestation in Relation to Its Fecal Microbiome
Source: Front Microbiol. 2017 Nov 10;8:2219. doi: 10.3389/fmicb.2017.02219 (PMC5701629; doi:10.3389/fmicb.2017.02219)
Supplement: Supplementary file 1 [file Table_1.XLSX]

## Sheet: maaslinotutruiesresultats
	Variable	Feature	Value	Coefficient	N	N.not.0	P.value	Q.value
1	Gestation_time	Bacteria_100__Firmicutes_100__Clostridia_100__Clostridiales_100__Clostridiales_unclassified_90__Clostridiales_unclassified_90__.2	Gestation_timeEnd	-0.00733888	45	20	7.49414e-07	0.0017851
2	Gestation_time	Bacteria_100__Firmicutes_100__Firmicutes_unclassified_100__Firmicutes_unclassified_100__Firmicutes_unclassified_100__Firmicutes_unclassified_100__.19	Gestation_timeEnd	-0.00512582	45	28	6.52017e-06	0.00776552
3	Gestation_time	Bacteria_100__Verrucomicrobia_99__Verrucomicrobia_unclassified_98__Verrucomicrobia_unclassified_98__Verrucomicrobia_unclassified_98__Verrucomicrobia_unclassified_98__	Gestation_timeEnd	-0.0188773	45	40	2.72623e-05	0.0212886
4	Gestation_time	Bacteria_100__Actinobacteria_100__Actinobacteria_100__Coriobacteriales_100__Coriobacteriaceae_100__Coriobacteriaceae_unclassified_100__.3	Gestation_timeEnd	-0.00665135	45	42	3.72895e-05	0.0212886
5	Gestation_time	Bacteria_100__Bacteria_unclassified_100__Bacteria_unclassified_100__Bacteria_unclassified_100__Bacteria_unclassified_100__Bacteria_unclassified_100__.14	Gestation_timeEnd	-0.0157245	45	31	4.87962e-05	0.0212886
6	Gestation_time	Bacteria_100__Firmicutes_100__Clostridia_100__Clostridiales_100__Ruminococcaceae_100__Ruminococcus_87__	Gestation_timeEnd	-0.0163112	45	45	6.06903e-05	0.0212886
7	Gestation_time	Bacteria_100__Lentisphaerae_100__Oligosphaeria_100__Oligosphaerales_100__Oligosphaeraceae_100__Oligosphaera_100__	Gestation_timeEnd	-0.00751366	45	28	0.000305988	0.0809848
8	Gestation_time	Bacteria_100__Bacteria_unclassified_100__Bacteria_unclassified_100__Bacteria_unclassified_100__Bacteria_unclassified_100__Bacteria_unclassified_100__.79	Gestation_timeEnd	-0.00427285	45	20	0.000341432	0.0813291
9	Gestation_time	Bacteria_100__Firmicutes_100__Clostridia_100__Clostridiales_100__Clostridiales_unclassified_100__Clostridiales_unclassified_100__.45	Gestation_timeEnd	-0.00735298	45	28	0.000435689	0.0899585
10	Gestation_time	Bacteria_100__Firmicutes_100__Clostridia_100__Clostridiales_100__Lachnospiraceae_100__Blautia_100__.3	Gestation_timeEnd	-0.00755342	45	36	0.000533234	0.0899585
11	Gestation_time	Bacteria_100__Firmicutes_100__Clostridia_100__Clostridiales_100__Clostridiales_unclassified_100__Clostridiales_unclassified_100__.9	Gestation_timeEnd	-0.00695928	45	45	0.000561696	0.0899585
12	Gestation_time	Bacteria_100__Firmicutes_100__Clostridia_100__Clostridiales_100__Clostridiales_unclassified_100__Clostridiales_unclassified_100__.22	Gestation_timeEnd	-0.00840253	45	29	0.000626157	0.0899585
13	Gestation_time	Bacteria_100__Firmicutes_100__Clostridia_100__Clostridiales_100__Lachnospiraceae_100__Lachnospiraceae_unclassified_100__.23	Gestation_timeEnd	-0.00700603	45	38	0.000687307	0.0899585
14	Gestation_time	Bacteria_100__Verrucomicrobia_100__Subdivision5_100__Subdivision5_unclassified_100__Subdivision5_unclassified_100__Subdivision5_unclassified_100__.2	Gestation_timeEnd	-0.00811658	45	23	0.000761633	0.0899585
15	Gestation_time	Bacteria_100__Firmicutes_100__Firmicutes_unclassified_84__Firmicutes_unclassified_84__Firmicutes_unclassified_84__Firmicutes_unclassified_84__	Gestation_timeEnd	-0.00875674	45	25	0.000880575	0.0899585
16	Gestation_time	Bacteria_100__Bacteroidetes_100__Bacteroidia_80__Bacteroidales_80__Bacteroidales_unclassified_80__Bacteroidales_unclassified_80__	Gestation_timeEnd	0.00411689	45	17	0.000995188	0.0899585
17	Gestation_time	Bacteria_100__Bacteria_unclassified_100__Bacteria_unclassified_100__Bacteria_unclassified_100__Bacteria_unclassified_100__Bacteria_unclassified_100__.96	Gestation_timeEnd	-0.0040658	45	21	0.00104594	0.0899585
18	Gestation_time	Bacteria_100__Firmicutes_100__Firmicutes_unclassified_100__Firmicutes_unclassified_100__Firmicutes_unclassified_100__Firmicutes_unclassified_100__.22	Gestation_timeEnd	-0.00377009	45	15	0.00109283	0.0899585
19	Gestation_time	Bacteria_100__Bacteroidetes_100__Bacteroidia_100__Bacteroidales_100__Prevotellaceae_100__Alloprevotella_100__.2	Gestation_timeEnd	0.0172269	45	42	0.0011449	0.0899585
20	Gestation_time	Bacteria_100__Firmicutes_100__Clostridia_100__Clostridiales_100__Clostridiaceae_1_100__Sarcina_100__	Gestation_timeEnd	-0.0136086	45	16	0.00122192	0.0899585
21	Gestation_time	Bacteria_100__Firmicutes_100__Clostridia_97__Clostridiales_97__Clostridiales_unclassified_96__Clostridiales_unclassified_96__	Gestation_timeEnd	0.00818218	45	44	0.00127939	0.0899585
22	Gestation_time	Bacteria_100__Bacteroidetes_100__Bacteroidia_100__Bacteroidales_100__Prevotellaceae_100__Prevotella_84__	Gestation_timeEnd	0.0124387	45	45	0.00130234	0.0899585
23	Gestation_time	Bacteria_100__Bacteria_unclassified_100__Bacteria_unclassified_100__Bacteria_unclassified_100__Bacteria_unclassified_100__Bacteria_unclassified_100__.74	Gestation_timeEnd	-0.00406835	45	26	0.00132181	0.0899585
24	Gestation_time	Bacteria_100__Proteobacteria_100__Betaproteobacteria_100__Burkholderiales_61__Sutterellaceae_61__Sutterellaceae_unclassified_61__	Gestation_timeEnd	-0.00457103	45	29	0.00155196	0.101127
25	Gestation_time	Bacteria_100__Firmicutes_60__Firmicutes_unclassified_60__Firmicutes_unclassified_60__Firmicutes_unclassified_60__Firmicutes_unclassified_60__	Gestation_timeEnd	-0.00770654	45	43	0.00161125	0.101127
26	Gestation_time	Bacteria_100__Firmicutes_99__Clostridia_98__Clostridiales_98__Clostridiales_unclassified_98__Clostridiales_unclassified_98__	Gestation_timeEnd	-0.00466365	45	21	0.00161328	0.101127
27	Gestation_time	Bacteria_100__Firmicutes_100__Clostridia_100__Clostridiales_100__Clostridiales_unclassified_100__Clostridiales_unclassified_100__.89	Gestation_timeEnd	-0.004101	45	21	0.00165965	0.101366
28	Gestation_time	Bacteria_100__Bacteroidetes_100__Bacteroidetes_unclassified_100__Bacteroidetes_unclassified_100__Bacteroidetes_unclassified_100__Bacteroidetes_unclassified_100__.29	Gestation_timeEnd	-0.0083562	45	32	0.0018935	0.112248
29	Gestation_time	Bacteria_100__Bacteroidetes_100__Bacteroidia_98__Bacteroidales_98__Bacteroidales_unclassified_98__Bacteroidales_unclassified_98__	Gestation_timeEnd	0.0088811	45	38	0.00203949	0.112248
30	Gestation_time	Bacteria_100__Bacteroidetes_100__Bacteroidia_100__Bacteroidales_100__Prevotellaceae_100__Alloprevotella_100__.3	Gestation_timeEnd	0.0122	45	40	0.00209032	0.112248
31	Gestation_time	Bacteria_100__Bacteria_unclassified_100__Bacteria_unclassified_100__Bacteria_unclassified_100__Bacteria_unclassified_100__Bacteria_unclassified_100__.57	Gestation_timeEnd	-0.00556909	45	26	0.00213661	0.112248
32	Gestation_time	Bacteria_100__Bacteria_unclassified_100__Bacteria_unclassified_100__Bacteria_unclassified_100__Bacteria_unclassified_100__Bacteria_unclassified_100__.5	Gestation_timeEnd	-0.00817761	45	45	0.00220348	0.112248
33	Gestation_time	Bacteria_100__Firmicutes_100__Clostridia_100__Clostridiales_100__Lachnospiraceae_100__Lachnospiraceae_unclassified_100__.25	Gestation_timeEnd	-0.00531888	45	37	0.00221479	0.112248
34	Gestation_time	Bacteria_100__Bacteroidetes_100__Bacteroidia_100__Bacteroidales_100__Prevotellaceae_100__Prevotellaceae_unclassified_100__.14	Gestation_timeEnd	0.00389992	45	24	0.00231222	0.114303
35	Gestation_time	Bacteria_100__Firmicutes_100__Clostridia_93__Clostridiales_93__Clostridiales_unclassified_93__Clostridiales_unclassified_93__	Gestation_timeEnd	-0.00517395	45	23	0.00235132	0.114303
36	Gestation_time	Bacteria_100__Firmicutes_100__Clostridia_100__Clostridiales_100__Clostridiales_unclassified_100__Clostridiales_unclassified_100__.63	Gestation_timeEnd	0.0067319	45	23	0.00261116	0.122851
37	Gestation_time	Bacteria_100__Verrucomicrobia_100__Opitutae_100__Opitutae_unclassified_75__Opitutae_unclassified_75__Opitutae_unclassified_75__	Gestation_timeEnd	-0.00763723	45	26	0.00268189	0.122851
38	Gestation_time	Bacteria_100__Firmicutes_100__Clostridia_100__Clostridiales_100__Ruminococcaceae_100__Ruminococcaceae_unclassified_100__.7	Gestation_timeEnd	-0.0284149	45	45	0.0027682	0.124412
39	Gestation_time	Bacteria_100__Firmicutes_100__Clostridia_100__Clostridiales_100__Clostridiales_unclassified_100__Clostridiales_unclassified_100__.60	Gestation_timeEnd	-0.00505577	45	30	0.0029249	0.126675
40	Gestation_time	Bacteria_100__Firmicutes_100__Clostridia_99__Clostridiales_99__Clostridiales_unclassified_99__Clostridiales_unclassified_99__	Gestation_timeEnd	-0.00367859	45	18	0.00322885	0.134932
41	Gestation_time	Bacteria_100__Firmicutes_100__Clostridia_100__Clostridiales_100__Lachnospiraceae_100__Coprococcus_100__	Gestation_timeEnd	-0.00788348	45	45	0.00329167	0.135186
42	Gestation_time	Bacteria_100__Firmicutes_100__Clostridia_100__Clostridiales_100__Clostridiales_unclassified_74__Clostridiales_unclassified_74__	Gestation_timeEnd	0.00401936	45	37	0.00337571	0.136287
43	Gestation_time	Bacteria_100__Firmicutes_100__Clostridia_100__Clostridiales_100__Ruminococcaceae_100__Clostridium_IV_63__	Gestation_timeEnd	0.00437045	45	30	0.00348896	0.137416
44	Gestation_time	Bacteria_100__Bacteroidetes_100__Bacteroidia_100__Bacteroidales_100__Prevotellaceae_100__Prevotella_100__.8	Gestation_timeEnd	0.0111192	45	40	0.00356328	0.137416
45	Gestation_time	Bacteria_100__Bacteria_unclassified_100__Bacteria_unclassified_100__Bacteria_unclassified_100__Bacteria_unclassified_100__Bacteria_unclassified_100__.35	Gestation_timeEnd	0.00552918	45	28	0.00373329	0.137416
46	Gestation_time	Bacteria_100__Firmicutes_100__Firmicutes_unclassified_78__Firmicutes_unclassified_78__Firmicutes_unclassified_78__Firmicutes_unclassified_78__	Gestation_timeEnd	-0.00408443	45	28	0.00379538	0.137416
47	Gestation_time	Bacteria_100__Bacteria_unclassified_77__Bacteria_unclassified_77__Bacteria_unclassified_77__Bacteria_unclassified_77__Bacteria_unclassified_77__.1	Gestation_timeEnd	-0.00687089	45	27	0.00380749	0.137416
48	Gestation_time	Bacteria_100__Bacteroidetes_100__Bacteroidia_100__Bacteroidales_100__Prevotellaceae_100__Prevotellaceae_unclassified_56__	Gestation_timeEnd	0.0054151	45	43	0.00387563	0.137787
49	Gestation_time	Bacteria_100__Firmicutes_100__Clostridia_100__Clostridiales_100__Ruminococcaceae_100__Ruminococcaceae_unclassified_100__.50	Gestation_timeEnd	-0.00484495	45	38	0.00417219	0.146149
50	Gestation_time	Bacteria_100__Firmicutes_100__Clostridia_100__Clostridiales_100__Clostridiales_unclassified_100__Clostridiales_unclassified_100__.75	Gestation_timeEnd	-0.00468209	45	10	0.00446239	0.152282
51	Gestation_time	Bacteria_100__Bacteroidetes_100__Bacteroidia_100__Bacteroidales_100__Porphyromonadaceae_84__Porphyromonadaceae_unclassified_84__	Gestation_timeEnd	0.0147911	45	32	0.00554663	0.178541
52	Gestation_time	Bacteria_100__Bacteria_unclassified_96__Bacteria_unclassified_96__Bacteria_unclassified_96__Bacteria_unclassified_96__Bacteria_unclassified_96__	Gestation_timeEnd	-0.00370721	45	22	0.00574069	0.182324
53	Gestation_time	Bacteria_100__Tenericutes_100__Mollicutes_100__Anaeroplasmatales_100__Anaeroplasmataceae_100__Anaeroplasma_100__.1	Gestation_timeEnd	-0.0047731	45	31	0.00598997	0.187738
54	Gestation_time	Bacteria_100__Bacteroidetes_100__Bacteroidia_100__Bacteroidales_100__Porphyromonadaceae_100__Porphyromonadaceae_unclassified_100__.7	Gestation_timeEnd	0.0107117	45	44	0.00661625	0.199493
55	Gestation_time	Archaea_100__Euryarchaeota_100__Thermoplasmata_100__Methanomassiliicoccales_100__Methanomassiliicoccaceae_100__Methanomassiliicoccus_100__	Gestation_timeEnd	-0.00864579	45	41	0.00679092	0.2022
56	Gestation_time	Bacteria_100__Bacteroidetes_100__Bacteroidia_99__Bacteroidales_99__Bacteroidales_unclassified_99__Bacteroidales_unclassified_99__.2	Gestation_timeEnd	0.0110362	45	27	0.0069604	0.204687
57	Gestation_time	Bacteria_100__Firmicutes_96__Firmicutes_unclassified_95__Firmicutes_unclassified_95__Firmicutes_unclassified_95__Firmicutes_unclassified_95__	Gestation_timeEnd	-0.00567334	45	29	0.00739117	0.207998
58	Gestation_time	Bacteria_100__Firmicutes_100__Clostridia_100__Clostridiales_100__Lachnospiraceae_100__Lachnospiraceae_unclassified_71__	Gestation_timeEnd	0.00645183	45	44	0.00742227	0.207998
59	Gestation_time	Bacteria_100__Firmicutes_100__Clostridia_100__Clostridiales_100__Ruminococcaceae_100__Ruminococcaceae_unclassified_100__.26	Gestation_timeEnd	-0.00608364	45	44	0.00758228	0.209255
60	Gestation_time	Bacteria_100__Spirochaetes_100__Spirochaetia_100__Spirochaetales_100__Spirochaetaceae_100__Treponema_100__.7	Gestation_timeEnd	-0.0173933	45	38	0.00764282	0.209255
61	Gestation_time	Bacteria_100__Firmicutes_100__Clostridia_100__Clostridiales_100__Clostridiales_unclassified_100__Clostridiales_unclassified_100__.94	Gestation_timeEnd	-0.00324775	45	33	0.00802327	0.212922
62	Gestation_time	Bacteria_100__Firmicutes_100__Clostridia_100__Clostridia_unclassified_97__Clostridia_unclassified_97__Clostridia_unclassified_97__	Gestation_timeEnd	-0.00434756	45	28	0.00813988	0.212922
63	Gestation_time	Bacteria_100__Firmicutes_51__Firmicutes_unclassified_51__Firmicutes_unclassified_51__Firmicutes_unclassified_51__Firmicutes_unclassified_51__	Gestation_timeEnd	-0.00567237	45	41	0.00825519	0.212922
64	Gestation_time	Bacteria_100__Firmicutes_100__Clostridia_100__Clostridiales_100__Ruminococcaceae_100__Ruminococcaceae_unclassified_100__.13	Gestation_timeEnd	-0.00809733	45	45	0.00831309	0.212922
65	Gestation_time	Bacteria_100__Firmicutes_100__Clostridia_100__Clostridiales_100__Ruminococcaceae_100__Ruminococcaceae_unclassified_100__.57	Gestation_timeEnd	-0.00381037	45	38	0.00865162	0.217012
66	Gestation_time	Bacteria_100__Bacteria_unclassified_100__Bacteria_unclassified_100__Bacteria_unclassified_100__Bacteria_unclassified_100__Bacteria_unclassified_100__.49	Gestation_timeEnd	-0.00549878	45	20	0.00868748	0.217012
67	Gestation_time	Bacteria_100__Firmicutes_100__Clostridia_100__Clostridiales_96__Clostridiales_unclassified_96__Clostridiales_unclassified_96__	Gestation_timeEnd	-0.00413414	45	18	0.00997353	0.234992
68	Gestation_time	Bacteria_100__Bacteria_unclassified_100__Bacteria_unclassified_100__Bacteria_unclassified_100__Bacteria_unclassified_100__Bacteria_unclassified_100__.58	Gestation_timeEnd	-0.00371921	45	30	0.0101613	0.234992
69	Gestation_time	Bacteria_100__Bacteria_unclassified_100__Bacteria_unclassified_100__Bacteria_unclassified_100__Bacteria_unclassified_100__Bacteria_unclassified_100__.10	Gestation_timeEnd	-0.0102974	45	40	0.0108682	0.244227
70	Gestation_time	Bacteria_100__Bacteroidetes_100__Bacteroidia_100__Bacteroidales_100__Porphyromonadaceae_100__Porphyromonadaceae_unclassified_100__.2	Gestation_timeEnd	0.0173046	45	45	0.0112051	0.246423
71	Gestation_time	Bacteria_100__Firmicutes_100__Clostridia_86__Clostridia_unclassified_86__Clostridia_unclassified_86__Clostridia_unclassified_86__	Gestation_timeEnd	-0.0128044	45	45	0.0112939	0.246423
72	Gestation_time	Bacteria_100__Firmicutes_100__Firmicutes_unclassified_100__Firmicutes_unclassified_100__Firmicutes_unclassified_100__Firmicutes_unclassified_100__.16	Gestation_timeEnd	-0.00450056	45	22	0.0114114	0.246423
73	Gestation_time	Bacteria_100__Firmicutes_100__Clostridia_100__Clostridiales_100__Ruminococcaceae_100__Ruminococcus_100__.1	Gestation_timeEnd	-0.0118633	45	34	0.0114162	0.246423
74	Gestation_time	Bacteria_100__Bacteroidetes_100__Bacteroidia_100__Bacteroidales_100__Bacteroidaceae_96__Bacteroides_96__	Gestation_timeEnd	-0.00324057	45	33	0.0118368	0.246423
75	Gestation_time	Bacteria_100__Firmicutes_100__Clostridia_100__Clostridiales_100__Lachnospiraceae_100__Lachnospiraceae_unclassified_100__.20	Gestation_timeEnd	-0.00562407	45	43	0.0119611	0.246423
76	Gestation_time	Bacteria_100__Bacteroidetes_100__Bacteroidetes_unclassified_100__Bacteroidetes_unclassified_100__Bacteroidetes_unclassified_100__Bacteroidetes_unclassified_100__.8	Gestation_timeEnd	0.0169788	45	45	0.0121164	0.246423
77	Gestation_time	Bacteria_100__Firmicutes_100__Clostridia_100__Clostridiales_100__Syntrophomonadaceae_100__Syntrophomonadaceae_unclassified_100__	Gestation_timeEnd	-0.00276556	45	37	0.0121393	0.246423
78	Gestation_time	Bacteria_100__Bacteroidetes_100__Bacteroidia_100__Bacteroidales_100__Bacteroidales_unclassified_100__Bacteroidales_unclassified_100__.2	Gestation_timeEnd	0.010862	45	45	0.0122074	0.246423
79	Parity	Bacteria_100__Firmicutes_100__Clostridia_100__Clostridiales_100__Clostridiales_unclassified_93__Clostridiales_unclassified_93__	Parity	-0.00265469	45	32	6.25609e-05	0.0212886
80	Parity	Bacteria_100__Bacteria_unclassified_100__Bacteria_unclassified_100__Bacteria_unclassified_100__Bacteria_unclassified_100__Bacteria_unclassified_100__.41	Parity	-0.00162214	45	38	0.000746101	0.0899585
81	Parity	Bacteria_100__Firmicutes_100__Clostridia_100__Clostridiales_100__Lachnospiraceae_100__Lachnospiraceae_unclassified_100__.17	Parity	-0.00146501	45	30	0.000827803	0.0899585
82	Parity	Bacteria_100__Firmicutes_100__Clostridia_100__Clostridiales_100__Lachnospiraceae_100__Blautia_100__.4	Parity	-0.00147025	45	36	0.000862596	0.0899585
83	Parity	Bacteria_100__Firmicutes_100__Clostridia_100__Clostridiales_100__Ruminococcaceae_100__Ruminococcaceae_unclassified_100__.25	Parity	0.00097904	45	45	0.00118556	0.0899585
84	Parity	Bacteria_100__Firmicutes_100__Clostridia_100__Clostridiales_100__Clostridiales_unclassified_100__Clostridiales_unclassified_100__.85	Parity	-0.00103641	45	27	0.00200601	0.112248
85	Parity	Bacteria_100__Firmicutes_100__Clostridia_100__Clostridiales_100__Clostridiales_unclassified_62__Clostridiales_unclassified_62__	Parity	-0.0049234	45	45	0.0020443	0.112248
86	Parity	Bacteria_100__Bacteria_unclassified_100__Bacteria_unclassified_100__Bacteria_unclassified_100__Bacteria_unclassified_100__Bacteria_unclassified_100__.56	Parity	-0.00105484	45	40	0.00266472	0.122851
87	Parity	Bacteria_100__Bacteria_unclassified_100__Bacteria_unclassified_100__Bacteria_unclassified_100__Bacteria_unclassified_100__Bacteria_unclassified_100__.28	Parity	0.00150324	45	39	0.00287974	0.126675
88	Parity	Bacteria_100__Firmicutes_100__Clostridia_100__Clostridiales_100__Clostridiales_unclassified_76__Clostridiales_unclassified_76__	Parity	0.00196965	45	39	0.00362378	0.137416
89	Parity	Bacteria_100__Firmicutes_100__Clostridia_100__Clostridiales_100__Clostridiales_unclassified_100__Clostridiales_unclassified_100__.25	Parity	0.00131222	45	43	0.0038056	0.137416
90	Parity	Bacteria_100__Firmicutes_100__Clostridia_100__Clostridiales_100__Lachnospiraceae_100__Lachnospiraceae_unclassified_100__.32	Parity	-0.00104769	45	37	0.00454768	0.152282
91	Parity	Bacteria_100__Firmicutes_100__Clostridia_100__Clostridiales_100__Lachnospiraceae_100__Lachnospiraceae_unclassified_100__.30	Parity	0.0013484	45	31	0.00460297	0.152282
92	Parity	Bacteria_100__Bacteroidetes_100__Bacteroidia_100__Bacteroidales_100__Prevotellaceae_100__Prevotellaceae_unclassified_100__.4	Parity	-0.00239095	45	45	0.00617051	0.190885
93	Parity	Bacteria_100__Firmicutes_100__Clostridia_100__Clostridiales_100__Clostridiales_unclassified_100__Clostridiales_unclassified_100__.2	Parity	0.00673804	45	20	0.00661124	0.199493
94	Parity	Bacteria_100__Proteobacteria_100__Gammaproteobacteria_100__Aeromonadales_100__Succinivibrionaceae_100__Succinivibrio_100__	Parity	-0.0020955	45	42	0.00713309	0.207208
95	Parity	Bacteria_100__Firmicutes_100__Clostridia_100__Clostridiales_100__Ruminococcaceae_100__Clostridium_IV_63__	Parity	0.00087815	45	30	0.00913002	0.224203
96	Parity	Bacteria_100__Firmicutes_100__Clostridia_100__Clostridiales_100__Clostridiales_unclassified_100__Clostridiales_unclassified_100__.1	Parity	0.00718859	45	45	0.00932374	0.224686
97	Parity	Bacteria_100__Bacteria_unclassified_100__Bacteria_unclassified_100__Bacteria_unclassified_100__Bacteria_unclassified_100__Bacteria_unclassified_100__.23	Parity	0.00157327	45	42	0.00933834	0.224686
98	Parity	Bacteria_100__Bacteroidetes_100__Bacteroidia_99__Bacteroidales_99__Bacteroidales_unclassified_99__Bacteroidales_unclassified_99__.1	Parity	-0.00394231	45	42	0.0100814	0.234992
99	Parity	Bacteria_100__Firmicutes_100__Clostridia_100__Clostridiales_100__Lachnospiraceae_100__Coprococcus_100__	Parity	-0.00155074	45	45	0.0100908	0.234992
100	Parity	Bacteria_100__Firmicutes_100__Clostridia_100__Clostridiales_100__Clostridiales_unclassified_100__Clostridiales_unclassified_100__.16	Parity	0.00096471	45	45	0.0106828	0.24281
101	Parity	Bacteria_100__Bacteroidetes_100__Bacteroidetes_unclassified_100__Bacteroidetes_unclassified_100__Bacteroidetes_unclassified_100__Bacteroidetes_unclassified_100__.5	Parity	0.00686698	45	45	0.0107032	0.24281
102	Parity	Bacteria_100__Bacteroidetes_100__Bacteroidetes_unclassified_100__Bacteroidetes_unclassified_100__Bacteroidetes_unclassified_100__Bacteroidetes_unclassified_100__.19	Parity	0.00265156	45	43	0.0116703	0.246423
103	Parity	Bacteria_100__Firmicutes_100__Clostridia_100__Clostridiales_100__Clostridiales_unclassified_100__Clostridiales_unclassified_100__.76	Parity	0.000696186	45	38	0.0116753	0.246423
104	Parity	Bacteria_100__Bacteroidetes_100__Bacteroidetes_unclassified_100__Bacteroidetes_unclassified_100__Bacteroidetes_unclassified_100__Bacteroidetes_unclassified_100__.18	Parity	-0.00237	45	45	0.0118922	0.246423
105	Status	Bacteria_100__Firmicutes_100__Clostridia_100__Clostridiales_100__Ruminococcaceae_100__Ruminococcaceae_unclassified_100__.52	StatusPositive	0.00487956	45	40	0.000173879	0.0517724
106	Status	Bacteria_100__Firmicutes_100__Clostridia_100__Clostridiales_100__Clostridiales_unclassified_95__Clostridiales_unclassified_95__	StatusPositive	0.00401535	45	32	0.000498413	0.0899585
107	Status	Bacteria_100__Firmicutes_100__Clostridia_100__Clostridiales_100__Peptostreptococcaceae_100__Clostridium_XI_100__.2	StatusPositive	-0.00691447	45	43	0.000830862	0.0899585
108	Status	Bacteria_100__Proteobacteria_100__Gammaproteobacteria_100__Enterobacteriales_100__Enterobacteriaceae_100__Enterobacteriaceae_unclassified_99__	StatusPositive	0.00362728	45	25	0.000887801	0.0899585
109	Status	Bacteria_100__Firmicutes_100__Clostridia_100__Clostridiales_100__Peptostreptococcaceae_100__Clostridium_XI_100__	StatusPositive	-0.0672672	45	45	0.000907799	0.0899585
110	Status	Bacteria_100__Firmicutes_100__Clostridia_100__Clostridiales_100__Ruminococcaceae_100__Ruminococcaceae_unclassified_100__.29	StatusPositive	-0.00674288	45	39	0.0011889	0.0899585
111	Status	Bacteria_100__Firmicutes_100__Clostridia_100__Clostridiales_100__Ruminococcaceae_100__Ruminococcaceae_unclassified_100__.25	StatusPositive	0.00424059	45	45	0.00126314	0.0899585
112	Status	Bacteria_100__Bacteroidetes_100__Bacteroidia_100__Bacteroidales_100__Porphyromonadaceae_100__Porphyromonadaceae_unclassified_100__	StatusPositive	0.0142686	45	45	0.00322757	0.134932
113	Status	Bacteria_100__Firmicutes_100__Clostridia_100__Clostridiales_100__Lachnospiraceae_100__Lachnospiraceae_unclassified_100__.12	StatusPositive	0.00558953	45	45	0.00454085	0.152282
114	Status	Bacteria_100__Bacteria_unclassified_100__Bacteria_unclassified_100__Bacteria_unclassified_100__Bacteria_unclassified_100__Bacteria_unclassified_100__.28	StatusPositive	0.00618278	45	39	0.00468869	0.152993
115	Status	Bacteria_100__Firmicutes_100__Clostridia_100__Clostridiales_100__Lachnospiraceae_100__Lachnospiraceae_unclassified_100__.1	StatusPositive	0.012715	45	45	0.00734167	0.207998
116	Status	Bacteria_100__Firmicutes_100__Clostridia_100__Clostridiales_100__Clostridiales_unclassified_100__Clostridiales_unclassified_100__.70	StatusPositive	0.00527421	45	32	0.00783962	0.212204
117	Status	Bacteria_100__Bacteria_unclassified_97__Bacteria_unclassified_97__Bacteria_unclassified_97__Bacteria_unclassified_97__Bacteria_unclassified_97__	StatusPositive	0.00527095	45	32	0.00810849	0.212922
118	Status	Bacteria_100__Bacteria_unclassified_100__Bacteria_unclassified_100__Bacteria_unclassified_100__Bacteria_unclassified_100__Bacteria_unclassified_100__.17	StatusPositive	0.00835111	45	36	0.00874606	0.217012
